# Supplementary material for: Early Post-Transplant Leptin Concentration Changes in Kidney Transplant Recipients
Source: Medicina (Kaunas). 2021 Aug 17;57(8):834. doi: 10.3390/medicina57080834 (PMC8399685; doi:10.3390/medicina57080834)
Supplement: Supplementary file 1 [file medicina-57-00834-s001.zip]

Archive with 1 entries (1 files):
- medicina-1327647-supplementary.pdf
